# Supplementary material for: Niche Differences in Coexisting Species: Ecological Insights Into the Role of Activity Patterns, Space Use, and Environmental Preferences
Source: Ecol Evol. 2025 Jul 31;15(8):e71802. doi: 10.1002/ece3.71802 (PMC12314190; doi:10.1002/ece3.71802)
Supplement: Supplementary file 1 — Appendix S1 [file ECE3-15-e71802-s003.csv]

Code	Date	Month	Season	Time	Weather	EnT	EH	Eye	ST	Fluxometer	Longitude	Latitude	Sp	Species	Microhabitat	Site_comment	Behaviour	behavior_comment	Sex	SVL	PA
1	27/1/2022	January	Winter	10:30	cold day, a little sunny, clear	12.7	52		4.4		-8.730447	41.281265									Absence
2	27/1/2022	January	Winter	10:45	little wind	15.1	49		16		-8.730447	41.281265									Absence
3	27/1/2022	January	Winter	10:45	little wind	17.5	47		17		-8.72961	41.280501									Absence
4	27/1/2022	January	Winter	11:10	little wind	18.2	47		20.09		-8.728495	41.278834									Absence
5	27/1/2022	January	Winter	11:30	little wind	17.9	40		24.9		-8.729456	41.280288									Absence
6	27/1/2022	January	Winter	12:00	little wind	18.3	36		18.5		-8.728405	41.280985									Absence
7	27/1/2022	January	Winter	12:15	little wind	19.5	37		18.7		-8.727917	41.281185									Absence
8	27/1/2022	January	Winter	12:30	little wind	21.2	37		17.6		-8.729981	41.281701									Absence
9	27/1/2022	January	Winter	12:45	little wind	20.3	35		30.7		-8.728864	41.28137									Absence
10	27/1/2022	January	Winter	13:00	little wind	19.2	32		20.4		-8.729167	41.280635									Absence
11	27/1/2022	January	Winter	14:00	windy	16.6	40		33.5		-8.730447	41.281265									Absence
12	27/1/2022	January	Winter	14:15	windy	17.3	42		17		-8.730447	41.281265									Absence
13	27/1/2022	January	Winter	14:20	windy	16.6	46		22		-8.72961	41.280501									Absence
14	27/1/2022	January	Winter	14:30	windy	18.9	48		30		-8.729456	41.280288									Absence
15	27/1/2022	January	Winter	14:45	windy	15.8	47		19		-8.728405	41.280985									Absence
16	27/1/2022	January	Winter	15:00	windy	17.1	48		17		-8.727917	41.281185									Absence
17	27/1/2022	January	Winter	15:10	windy	18	53		20		-8.729981	41.281701									Absence
18	27/1/2022	January	Winter	15:15	windy	16.2	53		19.29		-8.728864	41.28137									Absence
19	27/1/2022	January	Winter	15:30	windy	20.1	56		20.4		-8.729450477	41.2815936	TL	T. lepidus	rocky substrate	rock	basking	basking	Female	150	Presence
20	27/1/2022	January	Winter	16:00	windy	16	49		16		-8.729445786	41.28155532	TL	T. lepidus	ground	ground	sheltering	hidden, just basking the head	Male	130	Presence
21	1/2/2022	February	Winter	10:30	sunny medium wind, clear	17.5	42		17.7		-8.730447	41.281265									Absence
22	1/2/2022	February	Winter	11:00	sunny windy, clear	16.7	42		19.8		-8.730447	41.281265									Absence
23	1/2/2022	February	Winter	11:15	sunny windy, clear	18.3	39		23.7		-8.72961	41.280501									Absence
24	1/2/2022	February	Winter	11:30	sunny windy, clear	17.2	42		20.2		-8.729456	41.280288									Absence
25	1/2/2022	February	Winter	11:45	sunny windy, clear	16.7	44		19.4		-8.728405	41.280985									Absence
26	1/2/2022	February	Winter	12:00	sunny windy, clear	17.1	42		17.6		-8.727917	41.281185									Absence
27	1/2/2022	February	Winter	12:15	sunny windy, clear	18.6	41		18.9		-8.729981	41.281701									Absence
28	1/2/2022	February	Winter	12:30	sunny windy, clear	18	40		17.1		-8.728864	41.28137									Absence
29	1/2/2022	February	Winter	12:45	sunny windy, clear	18.2	39		19.07		-8.729167	41.280635									Absence
30	1/2/2022	February	Winter	13:30	sunny windy, clear	24	41		28.1		-8.730362178	41.28137085	TL	T. lepidus	herbaceous vegetation	herbaceous vegetation	sheltering	resting	Male	CA	Presence
31	1/2/2022	February	Winter	14:00	sunny windy, clear	22	42		31.5		-8.729623263	41.28084547	TL	T. lepidus	rocky substrate	rock	basking	basking	Male	165	Presence
32	1/2/2022	February	Winter	14:10	sunny windy, clear	22	42		27		-8.729855198	41.28169732	TL	T. lepidus	rocky substrate	rock	basking	basking	Male	165	Presence
33	1/2/2022	February	Winter	14:15	sunny windy, clear	19.6	41		29		-8.730447	41.281265									Absence
34	1/2/2022	February	Winter	14:20	sunny windy, clear	18.6	43		25.6		-8.729456	41.280288									Absence
35	1/2/2022	February	Winter	14:25	sunny windy, clear	17.3	50		13.2		-8.728405	41.280985									Absence
36	1/2/2022	February	Winter	14:30	sunny windy, clear	19	52		21		-8.727917	41.281185									Absence
37	1/2/2022	February	Winter	14:30	very windy	17.3	47		18.7		-8.729981	41.281701									Absence
38	1/2/2022	February	Winter	16:00	very windy	17.3	52		26.2		-8.728864	41.28137									Absence
39	1/2/2022	February	Winter	14:50	very windy	22.1	49		32.8		-8.729274359	41.28144897	TL	T. lepidus	rocky substrate	rock (piedras de las coles)	basking	basking	Male	135	Presence
40	17/2/2022	February	Winter	10:15	cold, cloudy day, it has rained, not so much wind, low tide, green vegetation and growth	16	67		18.7		-8.730447	41.281265									Absence
41	17/2/2022	February	Winter	10:30	cold, cloudy day, it has rained, not so much wind, low tide, green vegetation and growth	15.6	71		19.4		-8.730447	41.281265									Absence
42	17/2/2022	February	Winter	10:45	cold, cloudy day, it has rained, not so much wind, low tide, green vegetation and growth	15.9	80		19		-8.72961	41.280501									Absence
43	17/2/2022	February	Winter	11:00	cold, cloudy day, it has rained, not so much wind, low tide, green vegetation and growth	15.5	81		19.7		-8.729456	41.280288									Absence
44	17/2/2022	February	Winter	11:15	cold, cloudy day, it has rained, not so much wind, low tide, green vegetation and growth	16.3	83		19.7		-8.728405	41.280985									Absence
45	17/2/2022	February	Winter	11:30	cold, cloudy day, it has rained, not so much wind, low tide, green vegetation and growth	16.3	82		18.5		-8.727917	41.281185									Absence
46	17/2/2022	February	Winter	11:45	cold, cloudy day, it has rained, not so much wind, low tide, green vegetation and growth	15.8	80		19		-8.729981	41.281701									Absence
47	17/2/2022	February	Winter	12:00	cold, cloudy day, it has rained, not so much wind, low tide, green vegetation and growth	16.3	79		18.4		-8.728864	41.28137									Absence
48	17/2/2022	February	Winter	12:15	cold, cloudy day, it has rained, not so much wind, low tide, green vegetation and growth	16	78		19.4		-8.729167	41.280635									Absence
49	17/2/2022	February	Winter	14:00	cold, cloudy day, it has rained, not so much wind, low tide, green vegetation and growth, very windy and cold	15.1	75		18.1		-8.730447	41.281265									Absence
50	17/2/2022	February	Winter	14:15	cold, cloudy day, it has rained, not so much wind, low tide, green vegetation and growth, very windy and cold	15.2	76		19		-8.730447	41.281265									Absence
51	17/2/2022	February	Winter	14:30	cold, cloudy day, it has rained, not so much wind, low tide, green vegetation and growth, very windy and cold	15.1	78		20.4		-8.72961	41.280501									Absence
52	17/2/2022	February	Winter	14:45	cold, cloudy day, it has rained, not so much wind, low tide, green vegetation and growth, very windy and cold	15.6	79		21.6		-8.729456	41.280288									Absence
53	17/2/2022	February	Winter	15:00	cold, cloudy day, it has rained, not so much wind, low tide, green vegetation and growth, very windy and cold	16.8	78		21.6		-8.728405	41.280985									Absence
54	17/2/2022	February	Winter	15:15	cold, cloudy day, it has rained, not so much wind, low tide, green vegetation and growth, very windy and cold	17	76		24.1		-8.727917	41.281185									Absence
55	17/2/2022	February	Winter	15:30	cold, cloudy day, it has rained, not so much wind, low tide, green vegetation and growth, very windy and cold	18	71		26.4		-8.729981	41.281701									Absence
56	17/2/2022	February	Winter	15:45	cold, cloudy day, it has rained, not so much wind, low tide, green vegetation and growth, very windy and cold	17	63		24.6		-8.728864	41.28137									Absence
57	17/2/2022	February	Winter	16:00	cold, cloudy day, it has rained, not so much wind, low tide, green vegetation and growth, very windy and cold	16	62		24.2		-8.729167	41.280635									Absence
58	17/2/2022	February	Winter	13:30	cold, cloudy day, it has rained, not so much wind, low tide, green vegetation and growth, very windy and cold	17	66		23.4		-8.730017345	41.28174218	TL	T. lepidus	rocky substrate	rock-ground	basking	basking	Male	CA	Presence
59	17/2/2022	February	Winter	13:30	cold, cloudy day, it has rained, not so much wind, low tide, green vegetation and growth, very windy and cold	17	66		23.4		-8.730782095	41.28225201	TL	T. lepidus	rocky substrate	rock-ground	basking	basking	Female	CA	Presence
60	25/2/2022	February	Winter	11:00	sunny, warm, strong tide, no wind (low)	19.4	36		20.3		-8.730447	41.281265									Absence
61	25/2/2022	February	Winter	11:05	sunny, warm, strong tide, no wind (low)	18.2	31		28.8		-8.730106368	41.28158502	TL	T. lepidus	rocky substrate	rock wall	basking	basking	Male	CA	Presence
62	25/2/2022	February	Winter	11:30	sunny, warm, strong tide, no wind (low)	21.5	29		25.9		-8.729733319	41.28087223	TL	T. lepidus	rocky substrate	CA	foraging	searching space for basking	Female	120	Presence
63	25/2/2022	February	Winter	12:00	sunny, warm, strong tide, no wind (low)	23.3	40		37.8		-8.729904252	41.28170111	TL	T. lepidus	rocky substrate	rock	basking	basking	Female	122	Presence
64	25/2/2022	February	Winter	12:15	sunny, warm, strong tide, no wind (low)	21.1	34		36.3		-8.72961	41.280501									Absence
65	25/2/2022	February	Winter	12:30	sunny, warm, strong tide, no wind (low)	23.23	40		36.9		-8.729595971	41.28163993	TL	T. lepidus	ground	ground	basking	basking	Female	CA	Presence
66	25/2/2022	February	Winter	13:00	sunny, warm, strong tide, no wind (low)	22.8	33		26		-8.72950427	41.28009866	TL	T. lepidus	cement/rubble	CA	foraging	active, foraging	Male		Presence
67	25/2/2022	February	Winter	13:05	sunny, warm, strong tide, no wind (low)	20.5	31		32.3		-8.72941758	41.28163284	TL	T. lepidus	rocky substrate	rock wall	basking	basking	Male	CA	Presence
68	25/2/2022	February	Winter	13:15	sunny, warm, strong tide, no wind (low)	20.1	31		21		-8.729373848	41.28156357	TL	T. lepidus	rocky substrate	rock wall (CA)	basking	basking	Female	CA	Presence
69	25/2/2022	February	Winter	13:30	sunny, warm, strong tide, no wind (low)	20.2	39		39.9		-8.729373925	41.28014658	TL	T. lepidus	cement/rubble	cement rubble	fleeing	active	Juvenil	110	Presence
70	25/2/2022	February	Winter	14:00	sunny, warm, strong tide, no wind (low)	20.29	31		23.2		-8.729981	41.281701									Absence
71	25/2/2022	February	Winter	14:15	sunny, warm, strong tide, no wind (low)	20	32		27.4		-8.728864	41.28137									Absence
72	25/2/2022	February	Winter	14:30	sunny, warm, strong tide, no wind (low)	20.4	33		36.3		-8.729075568	41.28091055	TL	T. lepidus	cement/rubble	ditch under a cement pipe	sheltering	hidden in shelter	Male	CA	Presence
73	25/2/2022	February	Winter	15:00	sunny, warm, strong tide, no wind (low)	23.8	39		25.1		-8.728901003	41.28139789	TL	T. lepidus	rocky substrate	rock	basking	basking	Male	CA	Presence
74	25/2/2022	February	Winter	15:30	sunny, warm, strong tide, no wind (low)	22.5	28		34.9		-8.728862158	41.28139738	TL	T. lepidus	rocky substrate	rock wall	basking	basking (CA)	Female	118	Presence
75	4/3/2022	March	Winter	11:15	sunny day quite windy and relatively cold	17.4	48		24.6		-8.729831283	41.28087087	TL	T. lepidus	rocky substrate	rock	basking	basking	Male	CA	Presence
76	4/3/2022	March	Winter	11:30	sunny day quite windy and relatively cold	22.3	36		33.6		-8.729500427	41.28067139	TL	T. lepidus	pasarella	pasarella, close to dry vegetation	basking	basking	Male	CA	Presence
77	4/3/2022	March	Winter	11:40	sunny day quite windy and relatively cold	16.2	40		23.2		-8.729894915	41.2800303	TL	T. lepidus	rocky substrate	big shore rocks	sheltering	leaving shelter	Male	CA	Presence
78	4/3/2022	March	Winter	12:00	sunny day quite windy and relatively cold	19.6	41		22.2		-8.729865085	41.27996015	TL	T. lepidus	rocky substrate	big rocks close to the vertex	sheltering	hidden in shelter	Female	CA	Presence
79	4/3/2022	March	Winter	12:20	very windy	14.7	36		21.4		-8.729981	41.281701									Absence
80	4/3/2022	March	Winter	12:45	very windy	19.2	54		36.8		-8.728763182	41.27971555	LS	L. schreiberi	herbaceous vegetation	herbaceous vegetation	fleeing	active, moving	Juvenil	65	Presence
81	4/3/2022	March	Winter	13:00	very windy	16.6	37		32.3		-8.729819363	41.28086941	TL	T. lepidus	rocky substrate	rock wall	basking	basking	Female	CA	Presence
82	4/3/2022	March	Winter	13:10	very windy	18.6	32		35.6		-8.729509638	41.28073784	TL	T. lepidus	rocky substrate	rock wall	basking	basking	Female	CA	Presence
83	4/3/2022	March	Winter	13:15	very windy	18.6	31		31.9		-8.729464051	41.28066352	TL	T. lepidus	rocky substrate	rock wall	basking	basking	Male	CA	Presence
84	4/3/2022	March	Winter	13:20	very windy	19.6	31		31.2		-8.729464051	41.28066352	TL	T. lepidus	rocky substrate	rock wall	basking	basking	Male	CA	Presence
85	4/3/2022	March	Winter	13:30	very windy	15	33		20.2		-8.728405	41.280985									Absence
86	4/3/2022	March	Winter	14:00		18.2	39		24		-8.728564034	41.28076218	TL	T. lepidus	rocky substrate	rock wall	basking	basking	Male	CA	Presence
87	4/3/2022	March	Winter	14:30	very windy, very cold	14.7	42		11.5		-8.728864	41.28076218									Absence
88	4/3/2022	March	Winter	15:00		14.4	52		21.8		-8.728405	41.280985									Absence
89	4/3/2022	March	Winter	15:15		15	54		28.1		-8.729055738	41.28123886	TL	T. lepidus	cement/rubble	ditch under a cement pipe	sheltering	hidden	Male	CA	Presence
90	4/3/2022	March	Winter	16:00	very very windy	16.3	54		12.7		-8.730447	41.281265									Absence
91	11/3/2022	March	Winter	10:30	rainy day, very cold with wind	11	75		10		-8.730447	41.281265									Absence
92	11/3/2022	March	Winter	10:15	rainy day, very cold with wind	13.5	60		11.8		-8.730447	41.281265									Absence
93	11/3/2022	March	Winter	11:00	rainy day, very cold with wind	13.2	65		12		-8.729456	41.280288									Absence
94	11/3/2022	March	Winter	11:30	rainy day, very cold with wind	13.7	52		14.5		-8.728405	41.280985									Absence
95	11/3/2022	March	Winter	12:00	rainy day, very cold with wind	14	48		15		-8.727917	41.281185									Absence
96	11/3/2022	March	Winter	14:00	rainy day, very cold with wind	14.2	50		14.8		-8.729981	41.281701									Absence
97	11/3/2022	March	Winter	15:00	rainy day, very cold with wind	12.5	55		13		-8.728864	41.28137									Absence
98	11/3/2022	March	Winter	16:00	rainy day, very cold with wind	12.7	56		13.5		-8.729167	41.280635									Absence
99	11/3/2022	March	Winter	16:30	rainy day, very cold with wind	13.3	60		14.1		-8.729981	41.281701									Absence
100	17/3/2022	March	Winter	11:00	little cold, quite cloudy, no rain, few clouds, with African sand in the air	17	58		18.2		-8.728786	41.279704	LS	L. schreiberi	pasarella	pasarella, vegetation	fleeing	active	Juvenil	68	Presence
101	17/3/2022	March	Winter	13:00	little cold, quite cloudy, no rain, few clouds, with African sand in the air	18.5	49		23.39		-8.728721582	41.28043317	TL	T. lepidus	rocky substrate	big rocks	fleeing	active, searching for basking	Male	CA	Presence
102	17/3/2022	March	Winter	13:30	little cold, quite cloudy, no rain, few clouds, with African sand in the air	19.1	46		25		-8.730447	41.281265									Absence
103	17/3/2022	March	Winter	14:00	little cold, quite cloudy, no rain, few clouds, with African sand in the air	19.2	46		25.9		-8.729055738	41.28123886	TL	T. lepidus	cement/rubble	brick wall	fleeing	active, moving	Male	CA	Presence
104	17/3/2022	March	Winter	14:10	little cold, quite cloudy, no rain, few clouds, with African sand in the air	19.7	47		24.1		-8.728721582	41.28043317	TL	T. lepidus	rocky substrate	rock	basking	basking	Male	CA	Presence
105	17/3/2022	March	Winter	14:20	little cold, quite cloudy, no rain, few clouds, with African sand in the air	20.2	45		24.4		-8.72854822	41.28069126	TL	T. lepidus	rocky substrate	rock	sheltering	torpid, searching for basking	Male	CA	Presence
106	17/3/2022	March	Winter	14:40	little cold, quite cloudy, no rain, few clouds, with African sand in the air	20.2	45		24.1		-8.728569238	41.2807219	TL	T. lepidus	rocky substrate	rock	sheltering	torpid, searching for basking	Male	CA	Presence
107	17/3/2022	March	Winter	14:45	little cold, quite cloudy, no rain, few clouds, with African sand in the air	18.2	44		20.22		-8.728467449	41.28099488	TL	T. lepidus	rocky substrate	hidden in shelter, rocks	sheltering	hidden in shelter	Male	CA	Presence
108	17/3/2022	March	Winter	14:50	little cold, quite cloudy, no rain, few clouds, with African sand in the air	19.1	47		18.9		-8.727773319	41.28119063	TL	T. lepidus	cement/rubble	cement rubble	fleeing	active, moving	Juvenil	115	Presence
109	17/3/2022	March	Winter	14:55	windy	18.9	44		8.7		-8.728864	41.28137									Absence
110	17/3/2022	March	Winter	15:00	windy	18.1	43		18.5		-8.729167	41.280635									Absence
111	17/3/2022	March	Winter	15:00	little cold, quite cloudy, no rain, few clouds, with African sand in the air	18.5	43		20.8		-8.729438655	41.28011952	TL	T. lepidus	cement/rubble	ditch under a cement pipe	basking	basking	Male	CA	Presence
112	17/3/2022	March	Winter	15:10	little cold, quite cloudy, no rain, few clouds, with African sand in the air	18.6	42		21.4		-8.729809491	41.28167657	TL	T. lepidus	rocky substrate	rock	basking	basking	Male	CA	Presence
113	17/3/2022	March	Winter	15:20	little cold, quite cloudy, no rain, few clouds, with African sand in the air	18.2	53		26.5		-8.729249012	41.28120017	LS	L. schreiberi	herbaceous vegetation	herbaceous vegetation	basking	basking	Male	CA	Presence
114	17/3/2022	March	Winter	16:00	little cold, quite cloudy, no rain, few clouds, with African sand in the air	18.4	45		21.4		-8.7285406	41.2809176	TL	T. lepidus	rocky substrate	rock	sheltering	hidden in shelter	Juvenil	114	Presence
115	28/3/2022	March	Spring	11:00	quite cloudy, low wind	18.6	63		20.4		-8.730447	41.281265									Absence
116	28/3/2022	March	Spring	13:40	quite cloudy, low wind	22.5	30		24.9		-8.729857	41.28107	TL	T. lepidus	herbaceous vegetation	herbaceous vegetation	fleeing	moving	Male	CA	Presence
117	28/3/2022	March	Spring	14:00	rainy	25.5	51		24.8		-8.73005	41.281509	LS	L. schreiberi	herbaceous vegetation	herbaceous vegetation	fleeing	moving	Male	CA	Presence
118	28/3/2022	March	Spring	14:30	quite cloudy, low wind	21.7	45		23.8		-8.729613	41.28151	LS	L. schreiberi	herbaceous vegetation	herbaceous vegetation	basking	basking	Male	CA	Presence
119	28/3/2022	March	Spring	15:15	quite cloudy, low wind	21.6	31		29.4		-8.729649	41.280858	TL	T. lepidus	rocky substrate	rock wall	basking	basking	Male	CA	Presence
120	28/3/2022	March	Spring	15:15	quite cloudy, low wind	21.6	32		26.4		-8.729755	41.280873	TL	T. lepidus	rocky substrate	rock wall	basking	basking	Male	CA	Presence
121	28/3/2022	March	Spring	15:15	quite cloudy, low wind	21.6	31		25.4		-8.729535	41.280763	TL	T. lepidus	rocky substrate	rock wall	basking	basking	Female	CA	Presence
122	8/4/2022	April	Spring	10:00	rainy quite a lot, quite windy, cold	15	65		10.5		-8.730447	41.281265									Absence
123	8/4/2022	April	Spring	10:30	rainy quite a lot, quite windy, cold	15.2	66		8.5		-8.730447	41.281265									Absence
124	8/4/2022	April	Spring	11:30	rainy quite a lot, quite windy, cold	14.7	68		9.4		-8.72961	41.280501									Absence
125	8/4/2022	April	Spring	12:00	rainy quite a lot, quite windy, cold	15.5	65		9.5		-8.729456	41.280288									Absence
126	8/4/2022	April	Spring	13:00	rainy quite a lot, quite windy, cold	15.7	64		10.4		-8.728405	41.280985									Absence
127	8/4/2022	April	Spring	13:30	rainy quite a lot, quite windy, cold	16.5	62		11		-8.729981	41.281701									Absence
128	8/4/2022	April	Spring	14:00	rainy quite a lot, quite windy, cold	15.5	66		8.5		-8.728864	41.28137									Absence
129	8/4/2022	April	Spring	15:00	rainy quite a lot, quite windy, cold	16.2	62		9.5		-8.729167	41.280635									Absence
130	8/4/2022	April	Spring	16:00	rainy quite a lot, quite windy, cold	14.5	63		12		-8.729981	41.281701									Absence
131	26/4/2022	April	Spring	10:00	rainy a lot a lot a lot, middle wind, cloudy, cold	15.8	88		17.8	28	-8.730447	41.281265									Absence
132	26/4/2022	April	Spring	10:30	rainy a lot a lot a lot, middle wind, cloudy, cold	18.4	87		20	37.6	-8.730447	41.281265									Absence
133	26/4/2022	April	Spring	11:00	stop rain	19.5	87		20.02	43.7	-8.72961	41.280501									Absence
134	26/4/2022	April	Spring	11:30	sparking	19.7	89		21.7	49.5	-8.727917	41.281185									Absence
135	26/4/2022	April	Spring	11:40	sparking, starting sun	20.3	83		21.3	41.3	-8.728569238	41.2807219	TL	T. lepidus	rocky substrate	rock wall	sheltering	hidden in shelter	Male	CA	Presence
136	26/4/2022	April	Spring	11:45	no rain, wet	19	57		24.1	67.2	-8.729456	41.280288									Absence
137	26/4/2022	April	Spring	12:00	no rain, wet	17.6	76		22	46.7	-8.728686728	41.28045848	TL	T. lepidus	rocky substrate	rock wall	basking	basking	Juvenil	113	Presence
138	26/4/2022	April	Spring	12:30	no rain, wet	20.5	78		24.3	78.8	-8.72860367	41.28058135	TL	T. lepidus	rocky substrate	rock wall	basking	basking	Male	CA	Presence
139	26/4/2022	April	Spring	12:30	no rain, wet	24.8	76		24.8	78.8	-8.728632447	41.28035743	TL	T. lepidus	rocky substrate	rock wall	basking	basking	Female	CA	Presence
140	26/4/2022	April	Spring	12:30	no rain, wet	20.5	77		24.3	78.8	-8.728610261	41.28056948	TL	T. lepidus	rocky substrate	rock wall	basking	basking	Male	CA	Presence
141	26/4/2022	April	Spring	12:30	no rain, wet	24.8	75		24.8	78.8	-8.728512331	41.28036551	TL	T. lepidus	rocky substrate	rock wall	basking	basking	Female	CA	Presence
142	26/4/2022	April	Spring	13:00	no rain, wet, cold, sparkling	17.4	65		21.1	50.2	-8.728864	41.28137									Absence
143	26/4/2022	April	Spring	13:15	no rain, wet, cold, sparkling, bit of sun	19.2	70		29.9	54.7	-8.728765243	41.28137154	LS	L. schreiberi	cement/rubble	cement pipe	basking	basking	Male	83.4	Presence
144	26/4/2022	April	Spring	14:00	rain again, middle wind	19.8	65		23.1	57.5	-8.728810541	41.28138818	TL	T. lepidus	cement/rubble	CA	basking	basking	Female	CA	Presence
145	5/5/2022	May	Spring	10:00	completely open with no wind, clear, plenty of sun	22.4	68		36.5	67.5	-8.729054093	41.27989916	LS	L. schreiberi	herbaceous vegetation	herbaceous vegetation	basking	basking	Male	CA	Presence
146	5/5/2022	May	Spring	10:00	completely open with no wind, clear, plenty of sun	22.4	68		36.5	67.5	-8.729054093	41.27989916	LS	L. schreiberi	herbaceous vegetation	herbaceous vegetation	basking	basking	Male	CA	Presence
147	5/5/2022	May	Spring	12:00	completely open with no wind, clear, plenty of sun	25.6	55	31.5	41.9	51.2	-8.729810532	41.28169433	TL	T. lepidus	ground	ground	sheltering	hidden in shelter, to basking	Male	170	Presence
148	5/5/2022	May	Spring	13:00	completely open with no wind, clear, plenty of sun	31.5	39	30.3	27.7	49.6	-8.729767599	41.28169049	TL	T. lepidus	rocky substrate	rock, herbaceous vegetation	sheltering	hidden in shelter	Male	145	Presence
149	5/5/2022	May	Spring	13:40	completely open with no wind, clear, plenty of sun	27.7	45	30.1	22.6	67.2	-8.729707715	41.28166842	TL	T. lepidus	herbaceous vegetation	herbaceous vegetation	fleeing	moving and then stop	Male	144	Presence
150	5/5/2022	May	Spring	14:15	completely open with no wind, clear, plenty of sun	21	37	33.5	37	67.9	-8.729278472	41.28016258	TL	T. lepidus	cement/rubble	brick wall	basking	basking	Female	130	Presence
151	5/5/2022	May	Spring	14:20	completely open with no wind, clear, plenty of sun	21	37	33	37	67.9	-8.729300943	41.28015702	TL	T. lepidus	cement/rubble	brick wall	basking	basking	Female	132	Presence
152	5/5/2022	May	Spring	14:45	completely open with no wind, clear, plenty of sun	27.6	47	27.4	41.2	67.8	-8.729349	41.280147	TL	T. lepidus	cement/rubble	brick wall	basking	basking	Male	141	Presence
153	12/5/2022	May	Spring	9:00	clear, no wind, sunny	19.8	61	28.1	21.4	36.2	-8.730088341	41.28171331	TL	T. lepidus	rocky substrate	rock wall	basking	basking	Female	120	Presence
154	12/5/2022	May	Spring	9:05	clear, no wind, sunny	19.8	61		21.4	36.2	-8.729958849	41.2816864	TL	T. lepidus	rocky substrate	rock wall	basking	basking	Female	CA	Presence
155	12/5/2022	May	Spring	9:32	clear, no wind, sunny	23	57	29.5	25.8	50.5	-8.729997502	41.28171807	TL	T. lepidus	rocky substrate	rock	basking	basking	Male	131	Presence
156	12/5/2022	May	Spring	9:16	clear, no wind, sunny	21.9	51	31.8	24.3	58.9	-8.730081908	41.2816388	TL	T. lepidus	rocky substrate	rock wall	basking	basking	Male	147	Presence
157	12/5/2022	May	Spring	9:50	clear, no wind, sunny	19.2	55		27.3	59.4	-8.729655661	41.28038417	TL	T. lepidus	rocky substrate	rocky ground	basking	basking	Female	CA	Presence
158	12/5/2022	May	Spring	10:04	clear, no wind, sunny	18.8	56		29.8	66.3	-8.729683851	41.28039035	TL	T. lepidus	rocky substrate	rocky, ground	foraging	foraging, eating	Male	148	Presence
159	12/5/2022	May	Spring	10:10	clear, no wind, sunny	18.8	56		29.8	66.3	-8.729683851	41.28039035	TL	T. lepidus	rocky substrate	rocky, ground	basking	basking	Male	148	Presence
160	12/5/2022	May	Spring	10:15	clear, no wind, sunny	20.1	56	24.1	24.3	57.2	-8.728594408	41.28061814	TL	T. lepidus	rocky substrate	rock wall	basking	basking	Female	122	Presence
161	12/5/2022	May	Spring	10:20	clear, no wind, sunny	20.1	56	19.5	24.3	57.2	-8.72858505	41.2806511	TL	T. lepidus	rocky substrate	rock wall	basking	basking	Male	180	Presence
162	12/5/2022	May	Spring	10:30	clear, no wind, sunny	20.9	57	23.4	26.5	66.9	-8.729286	41.280155	TL	T. lepidus	cement/rubble	cement rubble	basking	basking	Juvenil	115	Presence
163	12/5/2022	May	Spring	10:30	clear, no wind, sunny	20.9	57		26.5	66.9	-8.729286	41.280155	TL	T. lepidus	cement/rubble	cement rubble	basking	basking	Juvenil	114	Presence
164	12/5/2022	May	Spring	11:00	clear, no wind, sunny	22.3	56	33.9	36.4	66.5	-8.728536779	41.28093498	TL	T. lepidus	rocky substrate	rock wall	foraging	foraging, eating	Male	144	Presence
165	12/5/2022	May	Spring	11:25	clear, no wind, sunny	21.6	60	29.4	22.8	49.5	-8.729466368	41.28045157	LS	L. schreiberi	herbaceous vegetation	herbaceous vegetation	sheltering	basking	Male	NA	Presence
166	12/5/2022	May	Spring	11:30	clear, no wind, sunny	21.4	60	30.3	27.2	54.7	-8.729982032	41.28080697	LS	L. schreiberi	rocky substrate	rock	basking	basking	Male	107	Presence
167	12/5/2022	May	Spring	12:32	clear, no wind, sunny	22.5	60		24.3	64.3	-8.72900292	41.2814014	LS	L. schreiberi	herbaceous vegetation	herbaceous vegetation	fleeing	active, moving	Male	92	Presence
168	12/5/2022	May	Spring	12:41	clear, no wind, sunny	23.5	47			64.3	-8.729065008	41.28139251	TL	T. lepidus	herbaceous vegetation	herbaceous vegetation	fleeing	active, moving	Male	CA	Presence
169	12/5/2022	May	Spring	12:41	clear, no wind, sunny	23.5	47			64.3	-8.729091283	41.28138397	TL	T. lepidus	herbaceous vegetation	herbaceous vegetation	fleeing	active, moving	Male	CA	Presence
170	12/5/2022	May	Spring	13:00	clear, no wind, sunny	23.2	48		36.2	57.4	-8.729637168	41.28156572	TL	T. lepidus	ground	hulex, ground	fleeing	active, moving	Male	NA	Presence
171	12/5/2022	May	Spring	15:52	clear, no wind, sunny	24.4	54	28.2	32	65	-8.729725975	41.28164149	LS	L. schreiberi	herbaceous vegetation	herbaceous vegetation	basking	basking	Female	97	Presence
172	12/5/2022	May	Spring	14:20	clear, no wind, sunny	24.4	54	28.2	32	65	-8.729761438	41.2816298	LS	L. schreiberi	herbaceous vegetation	herbaceous vegetation	basking	basking	Female	98	Presence
173	12/5/2022	May	Spring	14:45	clear, no wind, sunny	24.4	54	28.2	32	65	-8.729711776	41.28164318	LS	L. schreiberi	herbaceous vegetation	herbaceous vegetation	basking	basking	Female	99	Presence
174	12/5/2022	May	Spring	16:00	clear, no wind, sunny	23.8	57	32.5	31.5	63.3	-8.729032748	41.28139223	LS	L. schreiberi	herbaceous vegetation	herbaceous vegetation	basking	basking	Male	91.7	Presence
175	12/5/2022	May	Spring	16:25	clear, no wind, sunny	26.5	59	30.6	39	64.9	-8.73038426	41.28124449	LS	L. schreiberi	rocky substrate	rock	basking	basking	Male	91.06	Presence
176	19/5/2022	May	Spring	10:00	open sky, no clouds, sunny, low wind	24.3	50	28.1		68.8	-8.729878316	41.28169853	TL	T. lepidus	rocky substrate	rock wall	basking	basking	Female	122	Presence
177	19/5/2022	May	Spring	15:30	open sky, no clouds, sunny, low wind	24.3	50	31.3	29	66.4	-8.729725359	41.28169442	TL	T. lepidus	rocky substrate	rock	basking	basking	Male	150	Presence
178	19/5/2022	May	Spring	10:25	open sky, no clouds, sunny, low wind	24.3	50	31.3	31	66.4	-8.729757205	41.28169572	TL	T. lepidus	rocky substrate	rock	basking	basking	Male	152	Presence
179	19/5/2022	May	Spring	10:50	open sky, no clouds, sunny, low wind	26.2	53		28.8	70.2	-8.729856923	41.28166913	TL	T. lepidus	herbaceous vegetation	herbaceous vegetation	basking	basking	Male	125	Presence
180	19/5/2022	May	Spring	12:44	open sky, no clouds, sunny, low wind	22.5	67	29.5	38.1	49.5	-8.729070111	41.28026444	TL	T. lepidus	herbaceous vegetation	herbaceous vegetation	foraging	foraging, moving	Male	158	Presence
181	19/5/2022	May	Spring	13:06	open sky, no clouds, sunny, low wind	20.9	59	23	25	72.5	-8.728668099	41.28080092	LS	L. schreiberi	herbaceous vegetation	herbaceous vegetation	basking	basking	Male	102	Presence
182	19/5/2022	May	Spring	14:38	open sky, no clouds, sunny, low wind	20.9	60	27.2	22	53.3	-8.730315	41.281116	LS	L. schreiberi	herbaceous vegetation	herbaceous vegetation	fleeing	moving	Female	104	Presence
183	26/4/2022	April	Spring	13:15	no rain, wet, cold, sparkling, bit of sun	19.2	67		29.4	54.7	-8.728765243	41.28137154	LS	L. schreiberi	cement/rubble	cement pipe	basking	basking	Male	83.4	Presence
184	19/5/2022	May	Spring	16:30	open sky, no clouds, sunny, low wind	21.5	60	25.4	29.9	52.2	-8.728925	41.281388	LS	L. schreiberi	cement/rubble	cement pipe	basking	basking	Male	83.4	Presence
185	19/5/2022	May	Spring	17:17	open sky, no clouds, sunny, low wind	21.1	61	25.4	24.3	62.9	-8.728668099	41.28080092	LS	L. schreiberi	herbaceous vegetation	herbaceous vegetation	fleeing	moving	Male	95.3	Presence
186	19/5/2022	May	Spring	17:40	open sky, no clouds, sunny, low wind	24.1	62		33.1	48.7	-8.729135644	41.28007887	LS	L. schreiberi	herbaceous vegetation	wood, herbaceous vegetation	sheltering	basking	Male	96	Presence
187	25/5/2022	May	Spring	10:00	open, sunny, no rain	26	45	28.8	24.5	58.5	-8.729242072	41.28016244	TL	T. lepidus	rocky substrate	rock	basking	basking	Female	118	Presence
188	25/5/2022	May	Spring	10:12	open, sunny, no rain	26	45		24.5	58.5	-8.728771753	41.28039869	TL	T. lepidus	rocky substrate	rock	basking	basking	Female	116	Presence
189	25/5/2022	May	Spring	10:12	open, sunny, no rain	27	43	27.9	29.1	69.5	-8.728970405	41.28132626	TL	T. lepidus	rocky substrate	rock	basking	basking	Female	119	Presence
190	25/5/2022	May	Spring	10:15	open, sunny, no rain	27.5	46	29.9	32.2	61	-8.729140564	41.28134633	TL	T. lepidus	rocky substrate	rock	basking	basking	Male	161	Presence
191	25/5/2022	May	Spring	10:30	open, sunny, no rain	34	40	28.2	32.1	67.5	-8.729667952	41.28169655	TL	T. lepidus	rocky substrate	rock	basking	basking	Male	125	Presence
192	25/5/2022	May	Spring	11:44	open, sunny, no rain	34.5	38	32		68.5	-8.729273115	41.28024194	TL	T. lepidus	pasarella	pasarella	fleeing	moving	Male	125	Presence
193	25/5/2022	May	Spring	12:03	open, sunny, no rain	29	50	31.4	27.7	66.3	-8.730121454	41.28100448	LS	L. schreiberi	herbaceous vegetation	herbaceous vegetation	basking	basking	Male	83	Presence
194	25/5/2022	May	Spring	12:45	open, sunny, no rain	25	41	27.3	33.1	36.5	-8.729912655	41.28087164	TL	T. lepidus	ground	ground and rock	sheltering	moving, in shelter	Male	142	Presence
195	25/5/2022	May	Spring	13:08	open, sunny, no rain	28	52	31	25.9	37.2	-8.728319	41.279303	LS	L. schreiberi	herbaceous vegetation	herbaceous vegetation	sheltering	basking	Female	97	Presence
196	25/5/2022	May	Spring	15:37	open, sunny, no rain	33	43	26.6	30.4	70.2	-8.729500812	41.28129782	TL	T. lepidus	rocky substrate	rock	basking	basking	Male	155	Presence
197	25/5/2022	May	Spring	16:00	open, sunny, no rain	27	55	29.9	26.2	69.2	-8.728618572	41.27974457	LS	L. schreiberi	herbaceous vegetation	herbaceous vegetation	basking	basking	Male	84	Presence
198	25/5/2022	May	Spring	16:16	open, sunny, no rain	27	54	29.6	32.7	65	-8.728618572	41.27953831	LS	L. schreiberi	ground	ground, under herbaceous vegetatiom	basking	basking	Male	76.9	Presence
199	25/5/2022	May	Spring	16:49	open, sunny, no rain	27	52	27.9	27	62.5	-8.728980617	41.27987752	LS	L. schreiberi	herbaceous vegetation	herbaceous vegetation	basking	basking	Male	87	Presence
200	2/6/2022	June	Spring	9:20	medium wind, partly cloudy, after two days of rain	20.8	67	23.2	20.4	57.8	-8.729336243	41.28015344	TL	T. lepidus	cement/rubble	brick wall	foraging	foraging, moving	Male	129	Presence
201	2/6/2022	June	Spring	10:37	medium wind, partly cloudy, after two days of rain	21.3	62	28.6	33.4	72.1	-8.728971103	41.28030427	TL	T. lepidus	cement/rubble	brick wall	basking	basking	Male	148	Presence
202	2/6/2022	June	Spring	10:58	medium wind, partly cloudy, after two days of rain	20.5	66	22.2	20.2	67.7	-8.730162573	41.28100386	LS	L. schreiberi	herbaceous vegetation	herbaceous vegetation	basking	basking	Female	85	Presence
203	2/6/2022	June	Spring	11:36	medium wind, partly cloudy, after two days of rain	22.3	55	27.4	30.6	71.4	-8.730147422	41.28149403	TL	T. lepidus	rocky substrate	rock	basking	basking	Male	145	Presence
204	2/6/2022	June	Spring	12:19	medium wind, partly cloudy, after two days of rain	24.7	59	31.4	34.3	76	-8.729311239	41.28147461	TL	T. lepidus	rocky substrate	rock wall	mating	mating behavior	Male	153	Presence
205	2/6/2022	June	Spring	12:19	medium wind, partly cloudy, after two days of rain	24.7	59	31.5	34.3	76	-8.729615542	41.28164694	TL	T. lepidus	rocky substrate	rock wall	mating	mating behavior	Female	NA	Presence
206	2/6/2022	June	Spring	11:36	medium wind, partly cloudy, after two days of rain	25	58	32	34.3	76.3	-8.729615542	41.28164694	TL	T. lepidus	rocky substrate	rock wall	mating	mating behavior	Male	NA	Presence
207	2/6/2022	June	Spring	11:36	medium wind, partly cloudy, after two days of rain	25	58	31	34.3	76.3	-8.729615542	41.28164694	TL	T. lepidus	rocky substrate	rock wall	mating	mating behavior	Female	NA	Presence
208	2/6/2022	June	Spring	12:00	medium wind, partly cloudy, after two days of rain	25	60	31.3	34.3	75	-8.729827782	41.28161302	TL	T. lepidus	rocky substrate	rock wall	mating	mating behavior	Male	NA	Presence
209	2/6/2022	June	Spring	12:00	medium wind, partly cloudy, after two days of rain	25	60	31.4	34.3	75	-8.729827782	41.28161302	TL	T. lepidus	rocky substrate	rock wall	mating	mating behavior	Female	NA	Presence
210	2/6/2022	June	Spring	12:15	medium wind, partly cloudy, after two days of rain	25	57	32.2	34.3	74	-8.729917673	41.28167516	TL	T. lepidus	rocky substrate	rock wall	mating	mating behavior	Male	NA	Presence
211	2/6/2022	June	Spring	13:18	medium wind, partly cloudy, after two days of rain	24.3	66	30.1	32.5	76.6	-8.72819471	41.27908751	LS	L. schreiberi	herbaceous vegetation	herbaceous vegetation	basking	basking	Male	87.5	Presence
212	2/6/2022	June	Spring	13:30	medium wind, partly cloudy, after two days of rain	24	61	30.5	28.2	76.7	-8.72825691	41.27952318	LS	L. schreiberi	herbaceous vegetation	herbaceous vegetation	foraging	moving, foraging	Male	91.8	Presence
213	2/6/2022	June	Spring	14:11	medium wind, partly cloudy, after two days of rain	25	52	30.3	27.4	76.4	-8.72884736	41.27977526	LS	L. schreiberi	herbaceous vegetation	herbaceous vegetation	basking	basking	Male	84.75	Presence
214	9/6/2022	June	Spring	10:00	not so good weather, medium wind, medium high	23.7	67	23.5	25.4	54.2	-8.730102545	41.2815384	TL	T. lepidus	pasarella	pasarella	basking	basking	Male	158	Presence
215	9/6/2022	June	Spring	10:37	not so good weather, medium wind, medium high	23.4	72	26.5	28.5	59.5	-8.730118047	41.28166994	TL	T. lepidus	rocky substrate	rocky stairs	basking	basking	Male	132	Presence
216	9/6/2022	June	Spring	10:59	not so good weather, medium wind, medium high	24	58	28.7	30.2	59	-8.730004278	41.28160234	LS	L. schreiberi	herbaceous vegetation	herbaceous vegetation	basking	basking	Male	97	Presence
217	9/6/2022	June	Spring	11:21	The weather improved, open, clear, medium wind	24.5	53	32.4	32.2	69.3	-8.730209182	41.28141979	TL	T. lepidus	rocky substrate	rock wall	basking	basking	Male	158	Presence
218	9/6/2022	June	Spring	11:40	The weather improved, open, clear, medium wind	23.5	54	32.4	35	71.1	-8.729569264	41.28005747	TL	T. lepidus	rocky substrate	rock	basking	basking	Male	144	Presence
219	9/6/2022	June	Spring	13:43	The weather improved, open, clear, medium wind	25	55	30.8	30	76.6	-8.730238529	41.28138517	TL	T. lepidus	rocky substrate	rock	foraging	moving, foraging	Male	123	Presence
220	9/6/2022	June	Spring	16:00	The weather improved, open, clear, medium wind	24	59	30.7	37.5	68.5	-8.72819471	41.27908751	LS	L. schreiberi	herbaceous vegetation	herbaceous vegetation	basking	basking	Male	92	Presence
221	16/6/2022	June	Spring	10:27	partly cloudy, wind low, a bit sunny	21.5	71	28.9	34.4	52.3	-8.730249724	41.28131465	TL	T. lepidus	rocky substrate	rock wall	foraging	moving, foraging, eating	Male	135	Presence
222	16/6/2022	June	Spring	10:45	partly cloudy, wind low, a bit sunny	21.5	65	27.1	30.9	54.3	-8.729019614	41.27995469	LS	L. schreiberi	herbaceous vegetation	herbaceous vegetation	basking	basking	Male	87.4	Presence
223	16/6/2022	June	Spring	12:40	partly cloudy, wind low, a bit sunny	22	64	27.1	30.9	62.3	-8.730144753	41.28102851	LS	L. schreiberi	herbaceous vegetation	herbaceous vegetation	basking	basking	Male	88.8	Presence
224	16/6/2022	June	Spring	12:30	partly cloudy, wind low, a bit sunny	22.5	65			59.5	-8.729479377	41.2801121	TL	T. lepidus	rocky substrate	rock	basking	basking	Male	158	Presence
225	16/6/2022	June	Spring	13:30	partly cloudy, wind low, a bit sunny	23	65	25.3	30.9	54.2	-8.728111583	41.27894044	LS	L. schreiberi	herbaceous vegetation	herbaceous vegetation	sheltering	basking	Male	94	Presence
226	16/6/2022	June	Spring	11:00	partly cloudy, wind low, a bit sunny	22	65				-8.729662069	41.28020381	TL	T. lepidus	rocky substrate	rock	basking	basking	Male	147	Presence
227	16/6/2022	June	Spring	11:40	partly cloudy, wind low, a bit sunny	22	65				-8.729742132	41.28012129	TL	T. lepidus	rocky substrate	rock	basking	basking	Male	148	Presence
228	16/6/2022	June	Spring	12:30	partly cloudy, wind low, a bit sunny	22	65				-8.729603941	41.28030631	TL	T. lepidus	rocky substrate	rock	basking	basking	Male	152	Presence
229	16/6/2022	June	Spring	13:20	partly cloudy, wind low, a bit sunny	22	65				-8.729138331	41.28101465	TL	T. lepidus	rocky substrate	rock	basking	basking	Male	150	Presence
230	16/6/2022	June	Spring	13:25	partly cloudy, wind low, a bit sunny	22	65	28.2	32		-8.72929431	41.28103757	LS	L. schreiberi	herbaceous vegetation	herbaceous vegetation	basking	basking	Male	102	Presence
231	16/6/2022	June	Spring	14:20	partly cloudy, wind low, a bit sunny	22	65	28.2	32		-8.72929431	41.28103757	LS	L. schreiberi	herbaceous vegetation	herbaceous vegetation	basking	basking	Male	107	Presence
232	27/6/2022	June	Summer	10:31	medium high wind, clear, relatively cloudy	21.7	57	27.4	28.1	67.7	-8.730135033	41.28097848	LS	L. schreiberi	herbaceous vegetation	herbaceous vegetation	basking	basking	Male	99	Presence
233	27/6/2022	June	Summer	11:08	medium high wind, clear, relatively cloudy	22.4	56	35	43.3	68.5	-8.729249121	41.28019175	TL	T. lepidus	pasarella	pasarella	basking	basking	Female	115	Presence
234	27/6/2022	June	Summer	11:32	medium high wind, clear, relatively cloudy	22.4	54	27.4	30.9	69.5	-8.729286	41.280155	TL	T. lepidus	cement/rubble	brick wall	basking	basking	Female	118	Presence
235	27/6/2022	June	Summer	11:33	medium high wind, clear, relatively cloudy	22.4	54		33	69.5	-8.729286	41.280155	TL	T. lepidus	cement/rubble	brick wall	basking	basking	Female	122	Presence
236	27/6/2022	June	Summer	12:00	medium high wind, clear, relatively cloudy	22.4	54	26.4		69.5	-8.729224462	41.28015951	TL	T. lepidus	pasarella	pasarella	basking	basking	Female	110	Presence
237	27/6/2022	June	Summer	12:13	medium high wind, clear, relatively cloudy	23.1	48	32.1	29.3	53.4	-8.72865111	41.28048844	TL	T. lepidus	rocky substrate	rock wall	sheltering	basking/shelter	Juvenil	75	Presence
238	27/6/2022	June	Summer	12:17	medium high wind, clear, relatively cloudy	23.1	48	32.3	29.3	53.4	-8.72863887	41.2805052	TL	T. lepidus	rocky substrate	rock wall	sheltering	basking/shelter	Male	160	Presence
239	27/6/2022	June	Summer	12:27	medium high wind, clear, relatively cloudy	23.5	39	32.7	28.3	76.1	-8.728623957	41.28053465	TL	T. lepidus	rocky substrate	rock wall	basking	basking	Female	121	Presence
240	27/6/2022	June	Summer	12:43	medium high wind, clear, relatively cloudy	21	58	30.5	29.7	76.1	-8.727858275	41.28117365	TL	T. lepidus	rocky substrate	rock	basking	basking	Female	109	Presence
241	27/6/2022	June	Summer	13:05	medium high wind, clear, relatively cloudy	19.6	62		30.1	54.2	-8.729671128	41.28160626	TL	T. lepidus	herbaceous vegetation	herbaceous vegetation	foraging	foraging	Male	142	Presence
242	27/6/2022	June	Summer	13:26	medium high wind, clear, relatively cloudy	24.4	57	30.6	31.2	71.8	-8.730018897	41.28149623	LS	L. schreiberi	herbaceous vegetation	herbaceous vegetation	foraging	foraging	Male	NA	Presence
243	27/6/2022	June	Summer	13:48	medium high wind, clear, relatively cloudy	24.4	54	19.4	32	65	-8.73017766	41.28105446	LS	L. schreiberi	herbaceous vegetation	herbaceous vegetation	basking	basking	Female	102	Presence
244	27/6/2022	June	Summer	14:48	medium high wind, clear, relatively cloudy	24.4	54	28.2	32	65	-8.730196505	41.28107109	LS	L. schreiberi	herbaceous vegetation	herbaceous vegetation	basking	basking	Female	98	Presence
245	28/6/2022	June	Summer	10:30	clear, no wind, sunny	20.3	57	32.2	37.8	64.7	-8.730253964	41.28105538	LS	L. schreiberi	herbaceous vegetation	herbaceous vegetation	mating	mating behavior	Male	94	Presence
246	28/6/2022	June	Summer	10:45	clear, no wind, sunny	20.3	57	32	36	64.7	-8.730256611	41.2810508	LS	L. schreiberi	herbaceous vegetation	herbaceous vegetation	mating	mating behavior	Female	95	Presence
247	28/6/2022	June	Summer	10:57	clear, no wind, sunny	18.7	54	24	30.3	61.5	-8.730085599	41.28091584	LS	L. schreiberi	herbaceous vegetation	herbaceous vegetation	basking	basking	Female	87	Presence
248	28/6/2022	June	Summer	11:00	clear, no wind, sunny	22.1	52	31.2	26	68.8	-8.730085599	41.28091584	LS	L. schreiberi	herbaceous vegetation	herbaceous vegetation	basking	basking	Female	96	Presence
249	28/6/2022	June	Summer	11:30	clear, no wind, sunny	20.7	45	32.4	33.5	67.6	-8.730073373	41.28089253	LS	L. schreiberi	herbaceous vegetation	herbaceous vegetation	mating	mating behavior	Male	91	Presence
250	28/6/2022	June	Summer	11:30	clear, no wind, sunny	20.7	45	30.7	31	67.6	-8.730074449	41.28088807	LS	L. schreiberi	herbaceous vegetation	herbaceous vegetation	mating	mating behavior	Female	112	Presence
251	28/6/2022	June	Summer	11:37	clear, no wind, sunny	20.7	53	27.9	32	72.7	-8.729167432	41.28011085	TL	T. lepidus	herbaceous vegetation	wood, herbaceous vegetation	basking	basking	Female	135	Presence
252	28/6/2022	June	Summer	12:15	clear, no wind, sunny	22.5	50	32.4	28.7	72.9	-8.728181791	41.27902953	LS	L. schreiberi	herbaceous vegetation	herbaceous vegetation	basking	basking	Male	87.5	Presence
253	28/6/2022	June	Summer	12:30	clear, no wind, sunny	22.5	50		25.1	72.9	-8.728157666	41.27902496	LS	L. schreiberi	herbaceous vegetation	herbaceous vegetation	basking	basking	Male	102	Presence
254	28/6/2022	June	Summer	13:00	clear, no wind, sunny	24.1	45	24.5	34.7	74.3	-8.728161682	41.27905238	LS	L. schreiberi	herbaceous vegetation	herbaceous vegetation	basking	basking	Female	103	Presence
255	28/6/2022	June	Summer	14:15	clear, no wind, sunny	23.6	59		36.5	75.2	-8.730106511	41.28169801	TL	T. lepidus	rocky substrate	rock	basking	basking	Female	NA	Presence
256	29/6/2022	June	Summer	10:48	medium wind, clear, open	23.5	53	28.3	29.4	67.7	-8.729568642	41.28162599	TL	T. lepidus	rocky substrate	rock	basking	basking	Male	108	Presence
257	29/6/2022	June	Summer	11:19	medium wind, clear, open	22.4	34	24.4	34	67.6	-8.72982983	41.28161346	TL	T. lepidus	rocky substrate	rock	basking	basking	Female	140	Presence
258	29/6/2022	June	Summer	11:20	medium wind, clear, open	22.4	34	31.8	33.5	67.6	-8.729491168	41.28157188	TL	T. lepidus	rocky substrate	rock	basking	basking	Male	153	Presence
259	29/6/2022	June	Summer	11:57	medium wind, clear, open	21.1	59	33	31.4	69.2	-8.728891569	41.28059211	LS	L. schreiberi	herbaceous vegetation	herbaceous vegetation	basking	basking	Male	88	Presence
260	29/6/2022	June	Summer	14:26	high wind, clear	19.2	47		38.4	70.1	-8.730812309	41.28228562	TL	T. lepidus	rocky substrate	rock	basking	basking	Male	CA	Presence
261	5/7/2022	July	Summer	13:00	relatively cold, cloudy all over, no rain, low wind	22.5	65	31.7	32.7	55.3	-8.729772458	41.28169509	TL	T. lepidus	rocky substrate	rock	basking	basking	Male	108	Presence
262	5/7/2022	July	Summer	13:30	relatively cold, cloudy all over, no rain, low wind	21.6	59	26.6	29.7	55	-8.729892747	41.28168296	TL	T. lepidus	herbaceous vegetation	herbaceous vegetation/rock	basking	basking	Female	140	Presence
263	5/7/2022	July	Summer	13:44	relatively cold, cloudy all over, no rain, low wind	22.1	50	29.1	30.3	56.3	-8.729820541	41.28170039	TL	T. lepidus	rocky substrate	rock wall/shelter	basking	basking	Female	138	Presence
264	5/7/2022	July	Summer	13:49	relatively cold, cloudy all over, no rain, low wind	22.3	52	33.9	35.3	61.5	-8.729933644	41.28169444	TL	T. lepidus	rocky substrate	rock	basking	basking	Female	143	Presence
265	5/7/2022	July	Summer	13:52	relatively cold, cloudy all over, no rain, low wind	22.3	52	26.1	35.3	61.5	-8.730072344	41.28157286	TL	T. lepidus	rocky substrate	rock	basking	basking	Female	135	Presence
266	5/7/2022	July	Summer	14:12	relatively cold, cloudy all over, no rain, low wind	21.9	58	33.9	25.9	51.8	-8.729876514	41.28085406	LS	L. schreiberi	herbaceous vegetation	herbaceous vegetation	foraging	foraging	Female	97	Presence
267	5/7/2022	July	Summer	14:43	relatively cold, cloudy all over, no rain, low wind	23.5	58	31.4	29.7	51.1	-8.729465199	41.28050636	TL	T. lepidus	herbaceous vegetation	herbaceous vegetation	foraging	foraging	Male	143	Presence
268	5/7/2022	July	Summer	15:20	relatively cold, cloudy all over, no rain, low wind	24	52		29.7	57.4	-8.728181377	41.27902058	LS	L. schreiberi	herbaceous vegetation	herbaceous vegetation	basking	basking	Male	102	Presence
269	5/7/2022	July	Summer	15:39	relatively cold, cloudy all over, no rain, low wind	24.3	38	26.8	29	31.5	-8.728600847	41.28060487	TL	T. lepidus	rocky substrate	rock wall	basking	basking	Male	145	Presence
270	5/7/2022	July	Summer	16:34	relatively cold, cloudy all over, no rain, low wind	22	54		27.8	54.8	-8.729559235	41.28088776	TL	T. lepidus	herbaceous vegetation	herbaceous vegetation/hulex	basking	basking	Male	104	Presence
271	5/7/2022	July	Summer	16:39	relatively cold, cloudy all over, no rain, low wind	22	54	36	35.2	51.2	-8.729580954	41.28148264	LS	L. schreiberi	herbaceous vegetation	herbaceous vegetation	basking	basking	Female	89	Presence
272	5/7/2022	July	Summer	17:00	relatively cold, cloudy all over, no rain, low wind	20.3	53	30	31.2	45.7	-8.729738913	41.28168437	TL	T. lepidus	rocky substrate	rock	basking	basking	Female	139	Presence
273	5/7/2022	July	Summer	17:10	relatively cold, cloudy all over, no rain, low wind	20.5	53	32.4	24	52.4	-8.729713752	41.28168446	TL	T. lepidus	herbaceous vegetation	herbaceous vegetation/rock	fleeing	moving	Male	108.3	Presence
274	5/7/2022	July	Summer	17:10	relatively cold, cloudy all over, no rain, low wind	20.5	50	29.1	24.5	52.4	-8.730069352	41.28143181	LS	L. schreiberi	herbaceous vegetation	herbaceous vegetation	basking	basking/moving	Male	101	Presence
275	6/7/2022	July	Summer	15:34	clear, no wind, sunny, very very hot	27	52	29.3	39.8	72.5	-8.729839608	41.28170426	TL	T. lepidus	rocky substrate	rock wall	basking	basking	Female	100	Presence
276	6/7/2022	July	Summer	15:40	clear, no wind, sunny, very very hot	27	56		34	49.2	-8.729839608	41.28170426	TL	T. lepidus	rocky substrate	rock wall	sheltering	shelter	Male	150	Presence
277	6/7/2022	July	Summer	16:30	clear, no wind, sunny, very very hot	27	54	32.3	44.3	62.5	-8.729970807	41.28169631	TL	T. lepidus	rocky substrate	rock	basking	basking	Female	137	Presence
278	6/7/2022	July	Summer	16:35	clear, no wind, sunny, very very hot	27	54	31.7	34	63	-8.729968828	41.28149363	LS	L. schreiberi	herbaceous vegetation	herbaceous vegetation	basking	basking	Female	98	Presence
279	6/7/2022	July	Summer	16:45	clear, no wind, sunny, very very hot	27	59	26.7	32.3	65	-8.729968828	41.28149363	LS	L. schreiberi	herbaceous vegetation	herbaceous vegetation	basking	basking	Male	85	Presence
280	2/6/2022	June	Summer	12:15	medium wind, partly cloudy, after two days of rain	25	57	32	34.3	74	-8.729917673	41.28167516	TL	T. lepidus	rocky substrate	rock wall	mating	mating behavior	Female	NA	Presence
281	25/5/2022	May	Spring	16:16	open, sunny, no rain	27	53	28	31.7	64	-8.728618572	41.27953831	LS	L. schreiberi	ground	ground, under herbaceous vegetatiom	basking	basking	Male	76.9	Presence
282	12/5/2022	May	Spring	11:30	clear, no wind, sunny	21.4	60	29.8	26	54.7	-8.729982032	41.28080697	LS	L. schreiberi	rocky substrate	rock	basking	basking	Male	107	Presence
283	12/5/2022	May	Spring	16:25	clear, no wind, sunny	26.5	59	30.6	39.8	64.9	-8.73038426	41.28124449	LS	L. schreiberi	rocky substrate	rock	basking	basking	Male	91.06	Presence
284	25/5/2022	May	Spring	16:16	open, sunny, no rain	25	54	29.6	32.7	65	-8.728618572	41.27953831	LS	L. schreiberi	ground	ground, under herbaceous vegetatiom	basking	basking	Male	76.9	Presence
285	25/5/2022	May	Spring	16:16	open, sunny, no rain	28	52	28	31.7	64	-8.728618572	41.27953831	LS	L. schreiberi	ground	ground, under herbaceous vegetatiom	basking	basking	Male	76.9	Presence
286	26/4/2022	April	Spring	13:15	no rain, wet, cold, sparkling, bit of sun	19.2	68		28.5	54.7	-8.728765243	41.28137154	LS	L. schreiberi	cement/rubble	cement pipe	basking	basking	Male	83.4	Presence
287	28/6/2022	June	Summer	13:00	clear, no wind, sunny	24.6	48	25	35	74.3	-8.728161682	41.27905238	LS	L. schreiberi	herbaceous vegetation	herbaceous vegetation	basking	basking	Female	100	Presence
288	6/7/2022	July	Summer	14:12	relatively cold, cloudy all over, no rain, low wind	21.9	58	33.9	25.9	51.8	-8.729876514	41.28085406	LS	L. schreiberi	herbaceous vegetation	herbaceous vegetation	foraging	foraging	Female	98	Presence
289	6/7/2022	July	Summer	16:39	relatively cold, cloudy all over, no rain, low wind	22	54	36	35.2	51.2	-8.729580954	41.28148264	LS	L. schreiberi	herbaceous vegetation	herbaceous vegetation	basking	basking	Female	90	Presence
290	6/7/2022	July	Summer	16:35	clear, no wind, sunny, very very hot	28	55	32	35	64	-8.729968828	41.28149363	LS	L. schreiberi	herbaceous vegetation	herbaceous vegetation	basking	basking	Female	97	Presence
291	12/5/2022	May	Spring	16:25	clear, no wind, sunny	26.5	59	30.6	38	64.9	-8.73038426	41.28124449	LS	L. schreiberi	rocky substrate	rock	basking	basking	Male	91.06	Presence
292	26/4/2022	April	Spring	13:15	no rain, wet, cold, sparkling, bit of sun	19.2	68		28.5	54.7	-8.728765243	41.28137154	LS	L. schreiberi	cement/rubble	cement pipe	basking	basking	Male	83.4	Presence
293	25/5/2022	May	Spring	16:16	open, sunny, no rain	25	54	29.6	32.7	65	-8.728618572	41.27953831	LS	L. schreiberi	ground	ground, under herbaceous vegetatiom	basking	basking	Male	76.9	Presence
294	28/6/2022	June	Summer	10:35	clear, no wind, sunny	20.3	57	32.2	37.8	64.7	-8.730253964	41.28105538	LS	L. schreiberi	herbaceous vegetation	herbaceous vegetation	mating	mating behavior	Male	94	Presence
295	28/6/2022	June	Summer	11:45	clear, no wind, sunny	20.3	57	32	36	64.7	-8.730256611	41.2810508	LS	L. schreiberi	herbaceous vegetation	herbaceous vegetation	mating	mating behavior	Female	95	Presence
296	28/6/2022	June	Summer	11:30	clear, no wind, sunny	20.7	45	32.4	33	67.6	-8.730073373	41.28089253	LS	L. schreiberi	herbaceous vegetation	herbaceous vegetation	mating	mating behavior	Male	91	Presence
297	28/6/2022	June	Summer	11:30	clear, no wind, sunny	20.7	45	30.7	31	67.6	-8.730074449	41.28088807	LS	L. schreiberi	herbaceous vegetation	herbaceous vegetation	mating	mating behavior	Female	112	Presence
298	2/6/2022	June	Spring	13:28	medium wind, partly cloudy, after two days of rain	24	61	30.5	28.2	76.7	-8.72825691	41.27952318	LS	L. schreiberi	herbaceous vegetation	herbaceous vegetation	foraging	moving, foraging	Male	91.8	Presence
299	27/6/2022	June	Summer	13:20	medium high wind, clear, relatively cloudy	24.4	57	30.6	31.2	71.8	-8.730018897	41.28149623	LS	L. schreiberi	herbaceous vegetation	herbaceous vegetation	foraging	foraging	Male	NA	Presence
300	5/7/2022	July	Summer	14:10	relatively cold, cloudy all over, no rain, low wind	21.9	58	33.9	25.8	51.8	-8.729876514	41.28085406	LS	L. schreiberi	herbaceous vegetation	herbaceous vegetation	foraging	foraging	Female	97	Presence
301	6/7/2022	July	Summer	14:00	relatively cold, cloudy all over, no rain, low wind	21.9	58	33.9	25.9	51.8	-8.729876514	41.28085406	LS	L. schreiberi	herbaceous vegetation	herbaceous vegetation	foraging	foraging	Female	98	Presence
